# Supplementary material for: High-Throughput Single-Cell Labeling (Hi-SCL) for RNA-Seq Using Drop-Based Microfluidics
Source: PLoS One. 2015 May 22;10(5):e0116328. doi: 10.1371/journal.pone.0116328 (PMC4441486; doi:10.1371/journal.pone.0116328)
Supplement: S2 File — (TXT) [file pone.0116328.s002.txt]

CAAGGTTTAG
CTAGGCGCCG
ATTAGGTTCG
TCGCTAATGG
TTACTGAAAG
GATACCTCGC
AACAATGGCC
GAACAACCCG
GCTTCGATGA
TCGTCCGGAC
TACAATTCCA
TCTGAGTTGA
GCGCGCCGAA
TAGAAGTGTA
ACGCACTTCA
GACTATTCAC
ATATCCCGAA
CCTATCATAG
TCGGAGCTTC
CCGATTTGTA
TCATCCCTTG
TAGCAAATCG
CTTTAAATCA
ACTATAATGC
CTGCGAAATA
ATTAGGAGCA
GCATAACCTC
CAGGTTTAAA
ACAAGTGCCC
CTCACTCATG
TGAGAAGACG
CATATAGTAC
TTACACAGGA
AGAGCTGCGA
AGGTACTACG
CATCTTCATC
TTTAGCAATC
ATAACAGGCG
ACTGTACTCA
CATTCAGTCA
CAGACGGAAG
GATCCACCGG
TGGTAGTAGC
TCGCGGTGCA
ATCGCTAGTA
AAAGGCTCGA
GACGTCGTTC
CTCATACTTG
GAACGGTCTA
TGCGATTATG
TGCCGTGACA
CAGAATGCGC
TTGAACTGTC
GAGCTTTGCC
TATCTGTACG
GGCCACGTTG
ATATTCCTAG
GAACTAAGTC
AATGTGCGTC
CATTCAAGGC
ACGTTAGCGG
TGCTTTCCAG
AGAGGTTCTC
GCAGTATGCA
ATGTATTCAC
TCTCCGCAAA
CCGGTACAGG
GTAACTGATC
ACGTATCGCG
TGCTTGTGCC
ATACGCGTGC
GGAGCACCGA
ACCATTATGA
TAGTACCCAC
AGACCGTTAC
GTCCCAAGAG
TGAGCGACAG
CTTTCGGTGA
AACGACGCGC
CGGCATCACG
GCAATGGAGA
GCAGCGTCAA
GGGTAAATGC
CGCATCTGAG
AATCGATCCA
GACGGATTCG
TATGACGTTA
GTGTAACGTA
TCACGTGTGA
GGTAGTATTC
GCGATACTAG
GGTTGTTACG
TAGTGCACGG
GGTATTAATA
GCAGCCCTAA
ATCTTATGGG
TTTACTCCCA
TTCACGGTAA
GCTGAACTGA
TCGTATTGCC
TTCTGGTACG
TAGATCGCCC
TCCATAACGC
TGGCAATATG
TGAACGGCGA
CAAGTCCTTA
GTTAGAGACA
TCTGTGATGG
CCAATGTTCA
AACGTTGGAG
GAACCCGGAC
AGGCGTGTAA
TCTGCTCTAG
ACCTACAGCG
CAGTTCATTC
GCTGTTGCTA
TTCGACCCAA
ACTGTCAAGC
GCAAGAGTCG
TCGCTACGAG
GCCGAACTTC
AGGCCGAAGC
AATCAGTTTA
GGAATGCACA
TGGGACCATC
GCATTGTCCC
AGTCGAATTA
AGATTGAGCA
GGTCGGAACC
TGCACGCAAG
CGTGTCTGTG
TGACAAATCC
ATTACGGGTA
CGATCATGGG
ACATCATCGG
TTCCTAGGTC
ATGGCACGTG
TCCTCTGGCG
TAACGAGCTC
TAGACGATAG
TGTCGCGATG
CAACCGGTCG
ATTAAGTCGA
TATCTCTGAG
CGTTAGCAGA
CTATCAGAAC
CCAATTAACC
CTCATCATCA
ACCTGTTCTC
AATCGCACTA
ATGGCTTGAC
CATTGATGTC
TTCAACTAGC
GTTTGGCTAA
TCACCGAAGC
GTGCAAGCTC
GGTGAATCAA
TCGAGTTCAG
GAATTGACCA
ATTTAAGGTA
GTTAGATGTC
AGCGCTGTTG
GAGCCTCACA
CTATAGATGG
AGCTATTACA
AATTTGCGGG
AGCCGCGCTG
ATGGACATTA
CCTCTCGAGG
TGTCTCCATA
TCGATACAGA
TGGAGCCGTC
GGGCTTTCCA
AGTCTATTGG
GAGCCGATAA
ATTCCGTAAA
ATATGCACAG
CCAAGGTCCG
ACGCCTAGCA
CTGTTGCACA
AGGCCCTTAA
TCCACGGCAG
TTTCCCGTAA
ACCAAACCTG
AGGCGTTGTA
TCGAGATACG
GGAAACCGTC
CCTCGTGGAC
TGACTGCGAA
ACATATTCGC
GCCGAGATAA
CTTTCCTCGG
GGTAAACGTG
GGCTATATCG
CTTAGGCGGA
ACCTGTTAGA
CTGACTGTTG
AAGCTCGCGA
GTCCCGTGGC
CTTGAGCTTA
ATTCCTGATG
GTGCCTTTCC
AAGTGCCACC
CACATGAGAC
TGACCCCGAG
ACATACCTCA
TTCGTAACGA
TCGAGGAAAC
AGTCAGTATG
ATGGTCTTAG
GCGCGGATCA
GGTGCTACTA
GCGTCAAAGA
CATATGTAGC
CCACCAAGTA
GGTCCTCGCG
TAGGGACAGA
ACGATTCGGA
ATTGACCACC
GGTCCAGGCC
AGTTTAACCG
TCCATTTGAG
GTACACATCA
ACGGCGATAC
GGCGTCAGTC
CTTCTGCTAA
GCACACGGGC
CTTGCTACTG
CTGGAAATCC
GGACTCGTGC
ACGGATGCTA
CCTAAATCGG
TTACGGGTCG
AGTCCCAGCG
CCGTCGGCGA
CGTAACCAGG
CGAAGCTGGC
CGTTTCGATG
AATTGCCATG
TAGGGATGCA
GTGTGCAGAC
AGTCGTTGGC
TTTTGGGCGA
TACTTAGCAA
AGAGGATTGC
TACTCAACCA
GATTAAGCTA
CAAGCTTCAA
CGCGTCGAAA
ATCCCTCTTA
TGCAAGTGAA
CAAGGTTACC
GTGGTATTCC
CACTTTCTAA
TCCATGCATA
GCAAATCAGG
GGACCCGTAG
CCCTACTGGA
ACACTAATCC
ATTCGGGCTC
TGTCATGGTC
GGGAAGAACC
ATTGTACCAA
ACTCGCACGG
CTCCCGGTGG
TCTTTCGACA
AAGAGACGTC
ACAGTTATTG
GATAGGTACC
TACAGTCAAG
CTTACCATTG
GTAAGCTACG
GCGCCTAACG
GGCGTAGTAA
CGAATCGTCC
CAAAGCCGTA
AATTGCATAG
AGGTGGCTAA
TCAGTACGGA
CATAGAGTCG
CCAATATGTG
TGCAGAGTAA
GCCAACTTAG
AACGGACCGC
CGTCCAGAGC
GTACAAGTCG
GTATTCGCGG
ATTGCGCGAG
ACTCTTCTGA
GAAGCGATAG
CTCGCATAAG
GGATTCCATC
ACGGGCTCGC
TATACTACTA
GGTATATAGG
TGAACCCAGC
GGTGCGATAA
CAGTAGCTCC
TCCTTGGTAA
CCTAGTCTAA
CAAGTGCGGA
CATTGCGTTC
GATTGCCTCC
AGCCTCATAC
GTCACGTCTA
AGTGGTAAAC
GTAGCAAGGC
CTAACCTGCA
CGTGACTTAA
TACCATATAC
CGAGTAATTA
ACATCCATTA
TGCGGTACCA
CAACTTGGTA
ATCTGGGAAG
GAGCGCGTTA
GCTCGACCAG
TCACATGATC
GTGGATTACC
ATGGAACATC
GTACGGCTGA
TTAACGCTTC
CAGGCCGCTG
ACAGACACTC
CCAGACGAGC
TGAGGCGACA
GACTTTCAGC
ATGTTAGAGC
GACTCAGTAG
GGCTACACGG
TCTGCAACTA
GGATTGAAGA
GATGAGCCCC
TTCAGGCTGG
GACGGATAGA
CGTCCGAAAC
GCCACAACTA
GGCAGACATG
CGGTTACTAC
GCAGTTTAGG
CAGTGGGAAA
TTACGTCCAC
GGCCGTCTAA
GACCTACCAA
GTGAGACCCC
ACTAGCGGCG
CCAGGACGCA
TTTCGGATGC
TTCCTCGATG
ATGCTTGGCC
GAGGCTGAAC
AAGGCGCGCA
ACGGACAACC
CGCGAAGTCG
CAAACGTCCA
AAGCGGTTCC
AAGTCTGAGC
GTGAATACGG
CCTGGATAAA
CACTACTTGC
AATGAGGCAG
GCTAAAGCAG
GAGTCATACG
GTGTGAACGC
TAACCGAATG
GGCATGTGTA
AAATCAGGCC
ACTCGAGATG
TGCATAATCG
GACGCAGGAC
GCTGCCGATA
TTATTAGGAC
GTTAATAGTA
TTTTAGAAGC
CAGCTAGGTG
AGGGATAATG
TAAGGCTCCG
TAGTGCTAGA
ACTAGCTGAC
CGGAATTGAG
CAGCTTGTTC
CTCGGTGACA
CAAGCCAGTC
TCAACTCTCA
ATAATTGACG
CCATGAGCAC
GAACCTTATG
AGCAAGGCTG
TGGCCATACC
TGACTTGTAG
AGCTCTTATG
GCCACGAACG
ACGTGGCTCG
TAGACCGACG
AGCGTAGGTA
TCGTAAAAGG
AGTTCCTGGG
CCAATTCTTG
AAGCATACGG
ATATGGCCGG
CTAATTTGGC
TGGTTCTCAC
AATCCTACAC
TACGCTATCC
GGTTCATAAG
CCCGATAGAC
TTCCGCTGAA
GCCCGTTCGG
CGGAATCCTC
CTAAGGTAGC
TCAATTAGGC
CTGATCTAAG
GGATGATTAG
GACTTTTCCG
TGTTGTAAGC
AGCGATGTAA
CTACCCGAGG
ACTCTAAGAC
ACTTGTGAAG
TCATCAGACA
TCGGGCCCGA
ATCACCATCG
CGGACTTCTG
TAGCGGCACC
TGTCCTTAGG
TCCACTTCGA
AGTCACCTGC
ACGCCAGTAA
TACTAAAGTC
ACTCAGTGGA
GGACGTATCC
AAGGCTTTTA
CCCAGTTCTA
TCTGCGCAGC
AAGCACGACC
CGGTAGTCAC
TTCAAGTCCG
TGGGAGAATA
GTAATCTTAC
TCTGGATCGG
CCGGATTATC
CACCGTTCTG
TATGTAAGCG
ATTAGTGCGC
TGGTCCCGTG
ATGTATGCGG
CGTCGAGATA
TTTCAAAACC
GACTCCGCAA
CCCATAGGGC
AAATTCACCC
GTTCAGGGTA
CGCTGTGGAA
CTACGTCGTC
AGGACCTGGA
CCTAATACCA
GCCGTTTTGA
GACCCGCGTA
GTCAAGTTCA
TGCCACAAGG
GTGCCCTATA
ATTACCTAAC
AACCGGCGAC
ATATGGCACA
ACCACATATG
ACCATGTGCA
TAAATCCGCA
GGCCTCTTCG
CGGTTCTTGG
TCCCTATAGA
AGGACTCGAC
TTATGAAACG
CTCGTAGAGA
GTTTGCGGTA
ATTAACACCG
ACCTGCTAAC
GTCAAGGAGA
TTTATCAGCC
AACGTTGTTA
CTGAACCTAA
TGTCTGGTCA
TGAATAATTC
CGCCTAACGG
CTGTGCTGCA
CTGCGTGCCG
CTCGGGCTAA
CGCATCGAGG
ATACGATTGG
CGCTAACGTA
TGTACAGAAG
GAATTAGTCC
CTCTGCAAGC
ATGCCTCGGG
ACCATGGGTG
CCGACGAACA
AGTCGTAATG
AGCTTTCCCA
CTCTGAGACG
CACGTGGCAC
TAATCGTGTG
ACCGAACGTA
CTCACAGTGC
TGGGCTAATC
GTTCCAGTTA
GAGTTTCTCC
ACTACGGACG
ACACAGCTGA
TGAAACCTTG
TGCTACAGGA
TACACTGGAG
TTAGAAGCGG
CATCTGCCGA
TGAGTACCCG
AGGTACAGCC
CCGTAAGAGC
GTGTCCGACA
CGAGCCCAGG
GGACGTCAAC
CGAGTCTCGC
TCAATCCCGA
GCGACATACC
CACGGTCAAC
TCTCTTGGCG
AGGTCACCCA
AGATTTCGGA
GAACTACTTA
TAATGTCGGG
TAGTGACCCC
CTAATGGTTG
TCTATATCAC
TGTAGACTTG
AGGTCTAATA
AATGGAACGG
TTCGGGACTC
AATTCCCGCA
AGTGACGGAC
GTCGAATCCC
GGACGCAAGC
TAGTACGAAG
CTATGCCAGG
ATCGGTTCAG
CCCAGTACAG
ACACGGCATA
CTTACGGGAC
CTGGATCGAG
ACCTGTTGCG
TGGGGATTAA
AGGGGACCTA
AGCTTTAGCC
GACACGATCA
TCCGATTTCC
ACTCAATCTA
AGTTCCTCTC
CAATGGACGA
AGACCTTACC
ATACTGGCCC
GCGTATCCGC
ACCCAATTGG
CATTAGTACA
TGGCAACCAG
CCGCACTTGG
TCCTGCATTG
CATCATCAGA
ATCAGGTGGA
ATCTGGTCCC
ATGGCTACCA
CGGAAACCGA
AAAGTTCTTC
CAATTGCTAG
TGGGTACTCC
CGATTCTACC
ACGCCTGTTC
GGCTCGTTTC
TACGATCTTC
ATGCATACTC
GATGGCAACC
ATCCGGATAA
AACGGGTCTA
AACTCGACGG
CCGAATTGGC
ATATGCTGGG
TGCAGTAGAG
CGTCTGACTG
GAGAGTGACA
GATACTGTAA
GGAGTTTAAC
CAACTGTTTA
AACATTAGGG
ACGTTCGTGA
GTGCTGCGAA
GTATGATAAC
TGGTCAACCC
AGACGCCCAA
ATGGATTCCG
CGCACGATGC
TATTCCGTAG
CATGCTTCGG
CGCAACCTGA
GTTTGAAAGA
GAATTTACTG
TCGCTAGATC
TATTCCTAAA
GTTCACACAA
AGTCTGTCCC
ATGGACCCGC
GGTTAGAATA
GCGTAGCACC
TGACCTCCAA
CGTGTCGTGC
TTATACGGAG
ATTCCACCGA
ATGAAGGAGC
AATCTTCTCG
TTACTATACG
ATTTCTAACC
GAGTTGGTTC
GCCCGGAATC
GTATCAGTTG
TACGTGCGAA
AGTCTTCCTC
GGCCTATATG
TTGGAAGATA
ATGGGTCTTG
TGTCATCCCA
AACCACGTTC
GTACTTATAA
CGTTCGTGAC
ATCGCGGTCA
TTATATCGCG
AAGTTGCCTC
CTGGCTTTCA
ACGAGGATGA
TTAAACGTTA
ACCTTGCTCA
GACAAGGTTA
TCATGATGCG
TATATTGAAC
AGTCTGAACA
AGCCGCTAGA
GCATGATTTA
ATTACCTCCA
CTGCGGTAGA
CGACCCGTGA
ACTCAAGCGG
GCAACGCAAG
CCAAGACGGC
CGTAACGCAG
AGGTACCTGA
CTACCAGGCA
GCAGGGAACC
TACGACAATG
ACGCCAACGG
GCCGGAGCCA
ACGGACCATG
TCCCAAACTA
ACGGTCTGAA
GTACGTGCCA
TAAATGTCTA
TTGACGGGCA
GAGCTTCCAC
TAGGTCCTTC
CCGGCTTCAG
TGAAGTCATA
TGGACGATTC
GAGTTCAGCA
GGCCTTCATA
CCTAACGGCA
GATCTAGCGA
AGATCCGAAC
GATCTTGGAC
CAGTGAGTGA
GTTCTAAGCA
TAGACTCATA
TTCGGCCGAC
TAGAATCTGG
AAAGGGCTTG
CGGGTCAGAA
TAAGATTTAC
AGTACCGACC
TAACGCTTAG
CTTACAGCCG
AAGTTGTCCG
TACCCGGAGG
GTAGCGCCCA
CGGTGATGCC
CGGTTATGAG
GTTATATACC
ACCGACTTTA
TAATCGTCGA
ACTACTTCAC
ACTTCACCTG
AGTTTCCGCG
GGGCTTTATC
ACACTCCTGG
TGCGCTAGAC
GTATGCGTAC
ACTGAGGGTA
AGTATTGGGC
GGATTTCTCG
GACTCCCTTG
AAAGGTTGCG
TGTTGGACTG
TTCCGTGTAA
ACCGCGATTA
GGCCAGTCTG
GCACTCTGAG
GCATCAATTC
CCATCGTTGC
AGTCATGTCC
ATCATGATTC
CCGCCGGAAA
GCTACTTATA
CGTCGGAAGA
GCGTTTGTAG
GTGTGGTATA
CCATAACTTA
TCTAAGCATC
ATTGAGAGCC
AGCTGACGCG
CACTGAGTTG
CTGTCCTGTC
TGTTCAGCAA
TAGAGTAACC
CTCGCGTACA
TAGATTCGGC
ATACCGATGA
ACTAATCATG
ACGAAAGTCG
ACGTCCGAAA
ATTTAATAGG
CCACAGGGCA
GGTCGTTCAA
GTGCACAGTC
TGGGATTGCA
CGGCACGCTA
TTAACCTGAG
ATTCAGCACG
AATCTACATG
GTCTCTCGCA
GCAGCCATCG
GTTTCCCTCG
TAAGTGGCCA
CTCTCACTGA
TGTGGTCGTC
GAATTGTCGG
CTCCAGTTAA
GCCAGCCAAG
CGAGCAACTG
CAAACCTTGC
CCGTATCTCA
TTGACATTCC
AATCAGTGAG
CTCAACTGAC
CTGGGCACTG
CGCAACAGCA
GCTAGCAGCA
CCACATGGGG
TAGTTACATA
TCAGGGCTCA
CGCGGCATTC
AGAACCGCCG
GATCGTAGGC
TCAACAGCTC
TCATAGGAGG
GGTGTATCGC
TTCACGAAGG
TGCTTGATGC
GGCTAATGCG
ATGGGGCTCC
GCCAACAGTA
ACAACCGTGC
GCTTCATGCA
GCGCATATAC
CCCCGTTAAG
AAGGTCTATA
TACTGGAGAC
ACACTGGACG
GGAAACTTGG
TCTGCAGCAC
CAGACATATC
CTAGCGAATC
TCGCGTTTGG
TACCCTTGCA
GCGCATCGAG
GCATTTAGCG
ATCTCAGTCC
TGCTATCATA
TGTAGATTCC
ATGAACGCGA
GTTGTGCATC
CAGAGGATCA
AATCGCGCAG
AGCTGTACAG
ACCCTAACGA
CGAGCTATAA
TTTAAGATCA
TGCTAAGATC
ATAAAGCGCC
TTGTACTCGA
TGGAAGGATC
TGACTGAATC
TCATACCCAG
CGCTTCGCAG
TTCTCGTCAA
ATCTGCTATA
CTTGTATGGA
GGTCATATGA
CTAAACCGCG
CCTACTTGGG
TTGTCTGCAC
CTAGGCGGAA
ATGCGTAACA
TCCAAAGCAC
GCGGGTCAAC
GACAGATCGG
GGTAATTTGC
GAGTCGCATA
TCAGACTAAG
TGGTAGGTCA
GATGAACGCG
GAGGATTCAA
GCTCTAAAGA
AGGGCAGATC
CGCGCGACTA
TACAGAACCC
CTCGCGGAAC
CCTTAACCAG
GATGTAAATC
GATCAAGACC
AGACCATGGC
ACCATGCCGA
CGTCCTATCA
ATAAGATCTG
GTCAACGGAG
CACCTAGAGC
TAAACTATTC
CCGTTGCGGC
TCGCGCTATC
CAGTCCAGAA
TACAAGGTGC
GGATAGATAG
GCCGGAACAC
ATGAGGTCAA
TGACGAGGAC
CAGTTTCCCA
ATATGGAGGC
TTGACAGATC
TGAATATCGA
TAAGGATTTC
GATCTCACCA
AACTTATTAG
TATTAATCAG
AATGCCGCCA
CCTCGATTGA
AGAGTACATG
CAAAACGTTC
ACAGACGCGG
GACCAGTATC
ATATTTAAGG
GCGTGAATAG
AGGGCTCACA
GAATATATGC
CTCGTGAATA
GAAGCCAGGA
TATTCGAGTC
CTTTAACGTC
GGATTGTGAC
TATTTGAGCA
ATCTATGTAG
TGCTGCGACG
CTATCTTAAG
TAAGGTGAAG
TCTGCGGTCC
GTCTATCCCG
TTACAACTGA
AGTATAGTTG
CAGAGCCACA
GAGACCCAGA
AAAGTTTTCA
TCGAAACGCA
GTGATTCTAA
GGGTCTGTTA
TTATATGAGA
TCTACGATAA
CTCTATAGCC
GCGAGCTCAA
CTACTACGGA
GGCACATCAC
GTCGCTAAAA
GTCGATCCAC
CCGCGTACAA
TTCCATAAAG
ATACGACTCC
TGCTAGGCGC
CCTACTGTCA
TCCGGTAACG
TATTAGGGTG
CTCACGCTAG
TAAGTACTGG
CGACGCAACG
ACTCTGGTTA
AGACACACGG
TGCTGCGCTA
ACCGCAGCAA
CTTCTCTGCG
TACGTGGAAG
CGTAGTATCG
TTGACTCTCG
TGGATAAGCA
TACGCCAAAC
TAGGTACCAC
ACTGTTTACG
TAGTATAGGG
GTTACGGTCC
AACAGTGCCA
CGGAGCATGA
ACGTTCCCAG
TCTTAGCGCA
TGTCGGTCAG
ACGAGAAGCG
GTGATTCCGC
TTTCGAATAA
GAGTACGCGA
AGCTTAGCTC
AACCTTGAAC
GAATTACGCG
CCTCTAGTTG
TCCCAAGAGG
CGAAAGCATC
TATGATGAGC
CTCACGGGGA
CGACTCTTAA
TCTATCACAA
TACCAGTAAG
CTTGACTTGC
GCATCGGCAC
CGTTGCTGTA
TACAGTTTCG
CAGATCTGTG
AGAATACGCG
CTTGCGCATG
TGTCCCAAAG
CATTTTCCGC
CCCCTTTGTG
AGTAACGCCA
TGAGACATAC
TAAATGTTGG
TTCATCAGAA
AGTCTCCCAG
GGAGAGTTAA
GTTACTTGAA
CACGGGTTTC
CTTAAGTATC
GGAGTCTACA
ACTAATCTCA
TGATACTATG
CACGCGTGTA
TAGACGTGGC
GTTTACTGAC
GGGAAGTTTC
GTACTCTCCG
CGTCGAAGAG
GGGCATCGTC
TCCCGTAGTA
CCCGACTGAG
CTTTAAGTAG
TACCTGGGGA
CAATATAGTC
CGCAGTTGTG
CTTCATCCAG
TCTTTGGGGA
GGACGACGAA
GAGCAGCCAG
AGGTTCGATA
ATCGGCCGGA
GTCAGATATA
TCATGTCGCC
CGTACGTTAG
CCAAAAGGTC
GTTACTGCAC
GTAACTATTG
GCCTAGATTG
TGACACTAGC
GGTGCGTATA
GCTGCATTCC
TTAACTAACC
TCCGTTCAAC
TGACGGTTGC
TTGCCGTACA
GCCTCGCGGA
GGACACAGCG
AAGGTATGGA
AGGAGTTACC
AATCCGGTGC
TTCTAGGATG
GATGTGTCCA
AGGCCCCATG
TAAAGCAGTG
GTTATTGCCA
TCCTTAGGTG
GTGCCATGCA
CAGAGTATTG
GCAAGGGCAA
GGAGATACTC
TGTAGGAGTA
AGAAATGCGG
TTCTTAAACA
TAATCGTAAC
TGGATAGGTC
CTTGGCCTTC
CCTTCAATTA
CGACTGCTTC
CTCCGTTTGC
AGGATACCGG
AAATTGATGC
TTCCCAGAAA
GCTGCTACCG
GTGCTCCTGG
CTCTCTATGC
TCATCTCATA
CTAAGTCAAC
CTTTACAAAG
TTTAACGAGG
CAGTTTTACC
CTATCCGTGC
CCTGTCTAAC
CGGCAGATGC
GCATCCTCTG
ATGGTTAGGA
CACGGACCTG
TTCAGTGATA
ACAGTCCGAC
GCTAACAACC
TCGCAGGAGC
TATAGTCGCG
CTATCTATCA
GGCAATCTAC
GAAACTCGTC
CTACTCTACA
CAGCGGAGTA
TGCCTGATTA
ATATCTCTGC
TTTCGTAAGA
TGGAGAGCCC
TGGCCAGCTG
TTGAGACGAC
GGCCGAACCA
AATTCCAACG
CGATTACACG
GACCTATCTC
GCAGCTGCGC
GCCTTAGCAC
TTGTAGCTGA
AAATATCCTC
ACTTGGAAGA
CAGACACTGG
TACTGCCGTG
AGCCAAGGTC
CTTCCTAAGC
AGACATTCCA
CGCACTAACG
TGCATACACC
CTCTTATCCA
CAGGATAACC
CCTGGACGTG
AACGTCGTGG
GGACTTTGGA
GGGCCCACTA
TCCGTGTGGC
TGACGTAGTC
CCGCTGAGAA
GTCGTTTACA
GCGTCGTTAG
TTAGCCTTAC
ATTAGATGAG
GAACATCACC
TTTTGAGAAA
ATCCTCTAAG
TGAATTCCCC
GTCTTACATC
GACTCGGACG
ACACTGTGAA
ATATAGTGTC
TTGATCCCTC
CGACAGTCTC
CGCTGTCTGC
GTGATTAACC
CGAATGTTGC
AAACGCCTTC
GTACCTACAC
TTGCAGTCAA
TCTACGCGGA
CGCCACTAAG
CATAGGTCGG
AAATGGAGCG
TTCAATGGAA
CACCATTGGC
CGATGGTCTG
AGCGTCACCA
CCTGATATCC
TCTAGATCCA
CTTTTAGGGC
AGAGCCTAGA
CCGCGCTGTG
CCCCAGAATG
GTCTTGCCGA
AAGGAGTGAC
CTGAACGCCG
CCGTGTGACA
ATGCCCTGTG
AGCCTATGAA
ACAGGCGTAG
GCTGTATAAG
TGTGACTATA
GAATACGATG
AGAAGTGTTC
TGAGTTTACG
TAGTATCATG
TAACAGTCGG
TGACTATCTG
GCCTCTTACA
AGCGAGTGCC
CTGGGTGCTA
TGAACTACCA
GTTCGGACAC
CGTGGTAGCC
CGGCAAACCG
TGGCGCCGCA
CATAGTAGTA
GCATTCCACG
CCTCTAAAAG
TTTGACATCG
CGTATAATGA
CCAGTTGGAA
GACTACCGAG
CGCTGGAACA
CTAGGACACG
AGCAGTTTGA
TGTTCCAATA
CGAGACAATC
GTACAATGTG
GTCCTTACTG
ACCAGCGATC
ATCGTCCGTG
AGTGACATCC
CCTTTGGCAC
GATGCTGCTG
CGGGCCAAAC
GGTTTTAGGA
CGGCTCCGTG
GCTACTCCTG
TACTGGCTGA
